# Supplementary material for: Inhibition of the Phospholipase Cε–c-Jun N-Terminal Kinase Axis Suppresses Glioma Stem Cell Properties
Source: Int J Mol Sci. 2022 Aug 7;23(15):8785. doi: 10.3390/ijms23158785 (PMC9369372; doi:10.3390/ijms23158785)
Supplement: Supplementary file 1 [file ijms-23-08785-s001.zip]

Archive with 1 entries (1 files):
- ijms-1837039-supplementary.pdf
